# Supplementary material for: A Combined Thermodynamic and Computational Study of Alkaline Earth Metal Cations Complexation by a Fluorescent Calix[4]arene Receptor
Source: Int J Mol Sci. 2025 Jan 31;26(3):1264. doi: 10.3390/ijms26031264 (PMC11818811; doi:10.3390/ijms26031264)
Supplement: Supplementary file 1 [file ijms-26-01264-s001.zip]

Archive with 1 entries (1 files):
- ijms-3452217-supplementary.pdf
